# Supplementary material for: Quantitative Rapid Test for Detection and Monitoring of Active Pulmonary Tuberculosis in Nonhuman Primates
Source: Biology (Basel). 2021 Dec 2;10(12):1260. doi: 10.3390/biology10121260 (PMC8698365; doi:10.3390/biology10121260)
Supplement: Supplementary file 1 [file biology-10-01260-s001.zip]

Archive with 1 entries (1 files):
- biology-1451355-supplementary.pdf
